# Supplementary material for: Fusion of deterministically generated photonic graph states
Source: Nature. 2024 May 8;629(8012):567–72. doi: 10.1038/s41586-024-07357-5 (PMC11096110; doi:10.1038/s41586-024-07357-5)
Supplement: Supplementary file 2 — Source Data Fig. 1 [file 41586_2024_7357_MOESM2_ESM.xlsx]

## Sheet: Sheet1
Panel c
XX	XX error up	XX error down	YY	YY error up	YY error down	ZZ	ZZ error up	ZZ error down
47.9261	1.06145	1.05958	46.1892	1.51355	1.50656	1.92171	0.40192	0.33353
3.24617	0.397878	0.355739	2.57117	0.524881	0.437855	46.2633	1.33238	1.32707
3.42651	0.407727	0.365749	3.0303	0.564092	0.477909	49.1103	1.33387	1.33261
45.4013	1.05901	1.05486	48.2094	1.51513	1.51184	2.70463	0.467565	0.400288
