# Supplementary material for: Fusion of deterministically generated photonic graph states
Source: Nature. 2024 May 8;629(8012):567–72. doi: 10.1038/s41586-024-07357-5 (PMC11096110; doi:10.1038/s41586-024-07357-5)
Supplement: Supplementary file 3 — Source Data Fig. 2 [file 41586_2024_7357_MOESM3_ESM.xlsx]

## Sheet: Sheet1
Panel c
Stabiliser	Mean	Error up	Error down
1	0.940792	0.00667381	0.00749261
2	0.800885	0.0264225	0.0299584
3	0.783158	0.0138558	0.0146798
4	0.749602	0.0148487	0.0156437
5	0.64409	0.0192822	0.020137
6	0.8108	0.00660315	0.00681618
Panel d
	Mean	Error up	Error down
G_a	0.820669	0.0201687	0.0221122
G_b	0.772575	0.0233092	0.0251264
F_-	0.593244	0.0308236	0.0334706
F_+	0.796259	0.0154926	0.0168147
Panel f
Stabiliser	Mean	Error up	Error down
1	0.937287	0.00521063	0.00566617
2	0.719512	0.0260212	0.0282115
3	0.77299	0.0141389	0.0149509
4	0.825668	0.0126087	0.0134913
5	0.744537	0.0126786	0.0132395
6	0.691089	0.0141098	0.014657
7	0.626824	0.0143052	0.0147407
8	0.810416	0.00573887	0.00589873
Panel g
	Mean	Error up	Error down
G_a	0.671875	0.040029	0.0426937
G_b	0.67033	0.0471942	0.050897
F_-	0.342205	0.0618838	0.0664323
F_+	0.671102	0.0309478	0.0332229
