# Supplementary material for: Fusion of deterministically generated photonic graph states
Source: Nature. 2024 May 8;629(8012):567–72. doi: 10.1038/s41586-024-07357-5 (PMC11096110; doi:10.1038/s41586-024-07357-5)
Supplement: Supplementary file 4 — Source Data Fig. 3 [file 41586_2024_7357_MOESM4_ESM.xlsx]

## Sheet: Sheet1
Panel d
Stabiliser	Mean	Error up	Error down
1	0.865907	0.00326082	0.00333611
2	0.751912	0.0100128	0.0103721
3	0.876618	0.00962139	0.0103774
4	0.97208	0.00290036	0.00323128
5	0.971266	0.0025847	0.0028361
6	0.810716	0.0126979	0.0135094
7	0.961894	0.00354475	0.00390054
8	0.964687	0.0029522	0.00321624
Panel e
	Mean	Error up	Error down
G_a	0.885246	0.0257766	0.0320407
G_b	0.809524	0.0353317	0.0411718
F_-	0.69477	0.0437351	0.0521701
F_+	0.846539	0.0222075	0.0264219
